# Supplementary material for: Involvement of Small Non-Coding RNA and Cell Antigens in Pathogenesis of Extramedullary Multiple Myeloma
Source: Int J Mol Sci. 2022 Nov 25;23(23):14765. doi: 10.3390/ijms232314765 (PMC9741227; doi:10.3390/ijms232314765)
Supplement: Supplementary file 1 [file ijms-23-14765-s001.zip]

Archive with 1 entries (1 files):
- ijms-2057207-supplementary.pdf
